# Supplementary material for: Short-interval traffic lines: versatile tools for genetic analysis in Arabidopsis thaliana
Source: G3 (Bethesda). 2022 Aug 26;12(10):jkac202. doi: 10.1093/g3journal/jkac202 (PMC9526051; doi:10.1093/g3journal/jkac202)
Supplement: jkac202_Supplementary_Table_1 [file jkac202_supplementary_table_1.xlsx]

## Sheet: Insertions and TLs
Supplementary Table 1. Genomic location of pNAP:eGFP (CG) and pNAP:DsRed (CR) insertions in transgenic lines of Arabidopsis thaliana (Col), and the positions of the transgenes used to construct Traffic Lines
Chromosome	ABRC#	Insertion	Position	Flanking sequence	Gene left*	Gene right	Traffic lines
1	CS70984	CR1297	77,685_W	cggaagcttctctataatcttgggg	At1g01180	At1g01183						CR1297
1	CS70985	CG427	92,431_W	tcctgttcctctcctttttgatcat	At1g01220		CG427	CG427				1.29	CG427
1	CS70986	CG725	182,395_W	tttgttttcgtctttgcttgtatgc	At1g01490	At1g01500	1.17	1.18					1.3
1	CS70987	CR871	519,052_C	atagaaaagtctccattctgctaca	At1g02500				CR871
1	CS70988	CR924	995,883_C	ttcagagattttggttgaaatttac	At1g03905	At1g03910			1.19				CR924	CR924	CR924
1	CS70989	CR1161	1,778,732_W	tgaatttgataagaattttgtgttg	At1g05880	At1g05890							CR1161	1.32	1.31
1	CS70990	CG308	1,882,501_C	ctaaaccgctgctacattgtatctt	At1g06148	At1g06160						CG308	1.33		CG308
1	CS70991	CG246	2,326,356_C	aactttatataagaaaaacaatatg	At1g07550									CG246
1	CS70992	CR1402	2,582,415_W	aacaaccaaactctctgtgtcaacc	At1g08220
1	CS72820	CG945	3,030,311_W	gttggacatacgtaatttaagaata	At1g09380	At1g09390							CG945	CG945
1	CS70995	CG758	3,144,017_W	gttccagtagttcggactgcagttc	At1g09710									1.34
1	CS72819	CG940	3,183,879_W	aacatgcccttttacttcaccataa	At1g09810
1	CS70996	CR1094	3,296,412_W	caacagtttttgcccgggaaaatta	At1g10090	At1g10095
1	CS70997	CR1380	3,582,919_W	atccccagactaataccaccagtaa	At1g10760
1	CS70998	CR62	3,852,828_W	cgacttcttaaacttaagtatccta	At1g11450	At1g11440		CR62		CR62					CR62
1	CS70999	CG870	3,870,479_W	tgctgcctctattgagctttgacat	At1g11490	At1g11500				1.20					1.35
1	CS71000	CG282	4,145,805_W	tgacatatgggagaaagtgaattta	At1g12220						CG282
1	CS72830	CG993	4,185,366_C	aatgtgtaagtccggccaaactgcc	At1g12300						1.1
1	CS71001	CR1312	4,270,245_W	gagaccaagctcaaacttatctttg	At1g12530									CR1312		CR1312
1	CS72827	CG987	4,480,630_C	acatgatgaacgcaaattttgcatt	At1G13140	At1G13145										1.37
1	CS71002	CG384	4,767,960_C	gattttttggcgggacccacgtttt	At1g13940	At1g13950									CG384		CG384	1.39
1	CS71003	CR1078	4,777,894_W	ctccactaccagctcaaagagaaac	At1g13960												1.38	CR1078
1	CS71004	CG538	5,608,046_C	ttactcccgaaaatttcatttttga	At1g16400	At1g16410										CG538		CG538	CG538
1	CS71005	CR710	5,897,006_C	acaataagctgtatagtttcccacc	At1g17240												CR710		1.4
1	CS72814	CG926	6,122,779_C	gtcttcttgcctttataaagaagta	At1G17770															CG926
1	CS71006	CR1054	6,384,395_C	tgggttttgtattttggatggtgag	At1g18550															1.42
1	CS71007	CG294	6,804,499_C	tgtgcaaattattgccgccgggagg	At1g19670				CG294	CG294		CG294	CG294	CG294	CG294
1	CS71008	CR30	6,899,263_C	tttgtgcttgagacaatttaataaa	At1g19870	At1g19880	CR30				CR30	1.2	1.3	1.4	1.21	CR30	CR30		CR30		CR30
1	CS71009	CR434	6,995,077_C	tctctttcggttttcttaagtgttt	At1g20160	At1g20170										1.5	1.6				1.41	CR434
1	CS71010	CR1416	7,179,633_W	tcctccgattttcctcgattttttc	At1g20696															CR1416		1.71
1	CS71011	CG698	7,931,648_W	ttattttttaaaggaaatgacttag	At1g22460	At1g22470															CG698		CG698
1	CS71012	CR875	8,242,235_W	gaacaaataattgtataaattaatc	At1g23210	At1g23220																	1.43
1	CS71013	CR1341	8,440,840_C	ttacacagaacagtcgctttctcct	At1g23890
1	CS71014	CG298	8,534,178_C	ttattttacaatctataacgtgatt	At1g24120	At1g24130																CG298
1	CS71015	CR420	8,903,975_W	tccagcctctggtcaaagaggtact	At1g25380
1	CS72805	CG914	9,171,797_W	tcgatggggaaggacgcaaaagctg	At1g26550																			CG914
1	CS71016	CR94	9,321,582_C	actggatttggaccaaaataaggcc	At1g26900	At1g26910									CR94								CR94	1.44	CR94
1	CS71017	CR347	9,433,259_W	tacaaaaagttatactacatgaatt	At1g27160	At1g27170																			1.45
1	CS71018	CR75	10,678,341_C	cctcacaaatttaagtacttctatc	At1g30310	At1g30320																		CR75		CR75
1	CS71019	CR1100	10,833,244_W	agtataataaggtaagtaaatgtgt	At1g30580																					1.46
1	CS71020	CG712	11,325,954_W	tatccaaccaagatagatcccttct	At1g31640	At1g31650																			CG712
1	CS71021	CR131	11,406,266_C	tttaaataaaccgaaaaagcaatcc	At1g31810	At1g31812								CR131				CR131
1	CS71022	CG510	11,820,335_C	atatctaatctatgattgactatta	At1g32680	At1g32690												1.7								CG510	CG510
1	CS71023	CG244	11,918,684_C	ccggctaatacaggacgtagtccgg	At1g32890												CG244		CG244								1.47
1	CS71024	CR612	12,990,228_W	tttatcttgctgccactcgacctga	At1G35360														1.8
1	CS72824	CG959	13,084,039_W	ttgtcccaaaatatcttaatcaatt	At1g35520
1	CS71025	CR5	13,115,954_C	tttggttgcataataattaacgagt	At1g35560								CR5							CR5	CR5
1	CS71026	CR1111	13,207,868_W	tccttcttcaatgttactttactat	At1g35670															1.9	1.1						CR1111	CR1111
Centromere																												1.48
1	CS71027	CG30	15,662,695_C	ggaatccagctccaacacttgccat	At1g41893	At1g41896										CG30		CG30				CG30						CG30	CG30
1	CS71028	CG514	16,346,787_W	aagtgcctcagaggacaaatatctc	At1g43310																	1.11						CG514	1.49
1	CS71029	CR78	17,324,946_C	gagaccctaagaaaagagactccat	At1g47265	At1g47270						CR78							CR78				CR78				CR78	1.51	CR78
1	CS71030	CR1348	17,618,718_C	cagaaagactgcgccactcctacac	At1g47840																		1.12				1.52	CR1348
1	CS71031	CR894	17,885,687_C	aattttcattgagcttcccttgttt	At1g48405																							CR894
1	CS71032	CG529	17,952,797_C	caactctcagatactaactacctgc	At1g48550																						CG529	1.53
1	CS71034	CR1002	19,802,910_C	tggagccaactctttcttggtcaaa	At1g53140	At1g53160																					CR1002
1	CS71035	CR928	20,043,855_W	aataacatgaaagtaaaacaaaaaa	At1g53690	At1g53700																					1.54
1	CS71036	CG669	20,100,577_W	agagtatttgaatagaggaggaggg	At1g53830																							CG669
1	CS71037	CG530	20,381,771_C	ctgataatgatccagctaaggcgtt	At1g54570
1	CS71038	CG289	21,089,182_C	ccattgtttcataaacttttcacaa	At1g56330	At1g56340																					CG289	CG289
1	CS71039	CG505	21,509,119_W	gagcaaccaagaggtatgatagacc	At1g58080	At1g58090																						1.55	CG505
1	CS71040	CR864	22,097,069_C	aatcaagtcctaaataaaagtcaaa	At1g60010	At1g60020																						CR864	1.68	CR864
1	CS71041	CG381	22,155,417_W	ataaagaccataattcatttcaaca	At1g60080	At1g60090																								1.56
1	CS72812	CG924	22,159,171_W	tgaatactgataatagtataaatta	At1g60090	At1g60095
1	CS72823	CG955	22,262,017_C	atccctcgccggagaagaaagaagc	At1g60420
1	CS71042	CG39	22,319,437_C	ccaatcacatgtctcatccattttt	At1g60590	At1g60600															CG39
1	CS71043	CR54	22,359,854_C	ttttgataattccccttttgatatt	At1g60730																	CR54		CR54					CR54
1	CS71044	CG630	22,923,792_W	tttttctccttgcatgttttatcaa	At1g62020	At1g62030																		1.13					CG630
1	CS71045	CG36	23,112,417_W	ttacaacatcagcttgtacctataa	At1g62430															CG36									1.57	CG36
1	CS71046	CR1137	23,231,081_W	attccgccgttaatcacttcaccga	At1g62740
1	CS71047	CR714	23,375,440_W	gttacaagaacactatgaataaagt	At1g63040	At1g63050
1	CS71048	CG355	23,494,135_C	gtccgcccaattgacatcatctcca	At1g63350																									CG355
1	CS71049	CR939	23,874,536_C	aagtagtacgtgatggtaatgaata	At1g64330	At1g64340																							CR939	1.69	CR939
1	CS71050	CG214	24,214,177_C	taggtagcagttatctgtcagattt	At1g65180	At1g65190																	CG214		CG214						1.58
1	CS71051	CR1097	24,297,407_W	cacatggctggatcaattggttcaa	At1g65410	At1g65420																			1.14
1	CS71052	CR1140	24,537,026_W	accaaaaataggggttctgcacaaa	At1g65920	At1g65930																								CR1140
1	CS71053	CR1096	24,587,544_W	ttggaaataaatttaccttataaaa	At1g66040	At1g66045
1	CS71054	CR613	24,771,463_W	agtaggagtgttgagagaagcttct	At1g66400																											CR613
1	CS71055	CG47	25,044,965_W	tttggtaagtctgcctcatacctag	At1g67070	At1g67080																									CG47	1.7	CG47
1	CS71056	CG209	25,274,384_C	caccataatgaaaaagaaggcttgt	At1g67470	At1g67480																											1.59
1	CS71057	CR731	25,397,095_W	cgtaatgattatcaagtagatgata	At1g67740	At1g67750																				CR731
1	CS71058	CG578	25,878,292_W	atattcggatggtatcttaaattta	At1g68830	At1g68840																				1.24						CG578
1	CS71059	CR776	25,953,619_C	ataactacacttatcagttctaatg	At1g69030	At1g69040																					CR776						CR776	CR776
1	CS71060	CR2	26,063,024_C	atctcttagtaagtcaaagagatta	At1g69320	At1g69325																					1.22							1.61
1	CS71062	CG439	26,180,908_C	aaggtctttactctttagaattaaa	At1g69590	At1g69600																													CG439
1	CS72826	CG978	26,383,278_W	gtctgcaaagaatttggtttaaagt	At1g70060																														1.62
1	CS71063	CR1128	27,181,754_W	ccaagaacaaaaataaaaatcgttc	At1g72210
1	CS72839	CG1030	27,308,421_W	cgtgtggacggcgaaaagctctctt	At1g72510	At1g72520																												CG1030		CG1030
1		CG1032	27,473,050_C	tgttgatagagtcgtcggtcttgct	At1g73020																															1.63
1	CS71064	CR1356	27,484,048_W	ttgaccattcaccaaccaattattt	At1g73066	At1g73080																													CR1356
1	CS72811	CG923	27,658,497_W	caacccattgctttttgtacggact	At1g73580	At1G735890
1	CS71065	CG33	27,680,134_W	cgcttactagccaatatcccgaaga	At1g73610	At1g73620																		CG33				CG33
1	CS71066	CR1129	27,841,992_W	gtccttttggaggttggtgcaggcg	At1g74030																							1.15
1	CS71067	CR1155	27,990,531_W	aggtcagaggctttttctgactgaa	At1g74460	At1g74470																															CR1155
1	CS71068	CR905	28,213,615_C	aagtccaattcacacataaatattg	At1g75163	At1g75170																							CR905	CR905						CR905	1.64	CR905
1	CS71069	CG549	28,643,159_C	actttttctctggtagtgaatatat	At1g76350	At1g76360																							1.23	1.25							CG549	1.65
1	CS71070	CG857	28,957,556_W	tttttggtttcagtattccgattcg	At1g77060																																CG857
1	CS71071	CR1123	29,413,285_W	accaacctccttccacaatcattat	At1g78160	At1g78170																															1.66
1	CS71072	CR681	29,564,111_W	tagaattggtcgtaactgacaatgt	At1g78580	At1g7890																			CR681			CR681			CR681	CR681
1	CS72806	CG915	29,596,565_W	aaaacttcccggtttattattcctt	At1g78680	At1g78690																									1.26	1.27						CG915
1	CS71073	CR1112	29,747,473_W	acccgcacctagtcatctcgtacaa	At1g79080																																CR1112	CR1112
1	CS71074	CR756	29,864,110_C	cccgcctccgtaaatctgctcgccc	At1g79390																																	1.67
1	CS71075	CG394	30,273,249_W	tgaagatgctgatgatctcgatttc	At1g80510																					CG394				CG394	CG394							CG394
1	CS71076	CG371	30,279,747_W	acaaaccaacaagatctaaacttga	At1g80530																						CG371		CG371			CG371
Chromosome 2
2	CS71077	CG591	2,114_W	ttgccttgcgtgggctgccattagt	At2g01008	At2g01010	CG591			CG591
2	CS72843	CR1559	4,319_W	gttgcagttaaaaagctcgtagttg	At2G01010		2.1			2.13
2	CS72856	CR1605	4,444_W	tccggcgctgttactttgaagaaat	At2G01010
2	CS71078	CG717	5,949_C	cgatttgtgacacccaggcagacgt	At2g01021
2	CS71079	CR1	149,039_W	ccaaaactctgtcaaaagaaagtca	At2g01280
2	CS71080	CR1028	444,653_C	taaatgaaactgaaaacatattttt	At2g01950	At2g01960					CR1028
2	CS72831	CG997	737,849_W	ctaaaacgcaaatccacaaatcctc	At2g02650	At2g02660					2.14
2	CS71081	CR318	802,538_C	gaatacatgtgcacctttcttgtcg	At2g02810
2	CS71082	CR140	858,680_W	tgatattgttcaaagttatggattt	At2g02950	At2g02955				CR140		CR140
2	CS71083	CG977	968,026_W	acttccctacttaaaatgaggagac	At2g03200	At2g03210					CG977	2.15
2	CS71084	CG531	1,989,262_W	ttgggggatagaaacacaacttatt	At2g05435							CG531	CG531	CG531
Centromere													2.16	2.17
2	CS71085	CR1014	4,022,387_C	atatacattactcaatcgatgaaga	At2g10450	At2g10460							CR1014
2	CS71086	CR1047	4,525,187_W	aaattctcttttcatcctgagatga	At2g11345	At2g11350	CR1047	CR1047					CR1047	CR1047
2	CS71087	CG609	6,044,312_C	ttaagaaacttctctcaaaagttat	At2g14260			2.8					2.19
2	CS71088	CG559	6,051,986_W	ataaaatttatgatgatgaaagttt	At2g14282	At2g14285							CG559	CG559
2	CS72836	CG1024	6,262,040_C	gtaaatatataaaaatatgtgctga	At2g14640	At2g14650								2.2	CG1024
2	CS71089	CR34	6,637,092_W	aaaaacaactgtgaaaaataaccgt	At2g15260	At2g15270			CR34						2.21
2	CS71090	CR1053	6,651,291_C	gtttccatttgggacatagtcggag	At2g15300				2.3
2	CS71091	CR602	6,764,826_C	gtattaagtttggaggtggaggaga	At2g15500	At2g15510
2	CS71092	CR896	7,229,424_W	tacaatattattatgatcgggggca	At2g16670	At2g16676								CR896
2	CS71093	CR13	7,242,222_W	agaaatagaacatttcattggactt	At2g16690	At2g16700				CR13	CR13				CR13	CR13
2	CS71094	CR128	8,677,163_C	ttgcgtagggttttatacgtaccca	At2g20080	At2g20100				2.2	2.4					2.22	CR128
2	CS72845	CR1571	8,798,235_C	aagaagttgcaaaacccagaaccct	AT2g20390												2.23
2	CS71095	CG635	9,379,120_W	cttccatatacacatgtgacatttg	At2g22050	At2g22060										CG635
2	CS71096	CR1147	9,656,849_W	tatgagaagtctacaaatttttaga	At2g22710	At2g22720												CR1147
2	CS72825	CG976	9,727,811_C	tatgagtcagttcattttttgccaa	At2g22830	At2g22840												2.24
2	CS71097	CG46	9,738,512_W	tgtttgatcgaatctgaagaaccaa	At2g22860	At2g22870						CG46					CG46
2	CS71098	CR441	9,976,629_C	ttaaaattattttagaattttattt	At2g23420	At2g23430						2.10							CR441	CR441
2	CS71099	CR640	10,017,780_W	tgtattaaatatgttaggttgagaa	At2g23520	At2g23530							CR640						2.25	2.26	CR640	CR640
2	CS71100	CG601	10,291,848_C	aagttatattaaaaactgtttttta	At2g24205								2.9								2.27	2.28	CG601
2	CS71101	CG882	10,781,018_W	gctaatgattgtgatcatgatgatc	At2g25312	At2g25320												CG882					2.29
2	CS71102	CR1026	10,807,952_W	atagtgtgtggactattgatttatt	At2g25370																		CR1026
2	CS71103	CG6	11,048,948_W	cctataaaacgtaattagaactttg	At2g25900	At2g25910		CG6	CG6		CG6			CG6						CG6		CG6
2	CS72818	CG936	11,379,710_C	atcctgtattgatataaacaattaa	At2g26700	At2g26710								2.5
2	CS72849	CR1591	11,596,249_W	taataacgttagctaggtgataaaa	At2G27130
2	CS71104	CG771	11,608,725_C	tacatttagtgctcacacttttaat	At2g27160	At2g27170														CG771
2	CS71105	CG515	11,728,603_W	actctcttacaattacaacttgcaa	At2g27420	At2g27430													CG515	2.3	CG515
2	CS72857	CR1610	11,730,734_C	ttcccaaaaatgttgaagttctcga	At2G27430
2	CS71106	CG866	12,387,640_C	atttgatgtaacattttaaccatta	At2g28850	At2g28860															CG866
2	CS71107	CR929	12,506,436_W	ttcgtgaaaggcagtgattgctttt	At2g29100	At2g29110						CR929								CR929	2.31
2	CS71108	CG51	12,719,504_W	tcatttatttattttttctttcact	At2g29780	At2g29790				CG51			CG51		CG51
2	CS71109	CR665	13,106,221_C	agaatagtataaacaaggttggtga	At2g30760										2.7
2	CS71110	CR1124	13,622,737_C	cgtttcttcgtcagtccactatcac	At2g32000	At2g32010														CR1124	CR1124
2	CS71111	CR649	14,385,243_W	ttaaccatgtaccataacacacgca	At2g34060															2.33
2	CS71112	CR1381	14,566,497_C	gccaattgcagcctttagatatatt	At2g34570	At2g34580															CR1381
2	CS71113	CG405	14,782,362_C	ttacttatcaattattatgtctctt	At2g35060	At2g35070														CG405	2.34	CG405
2	CS71114	CR1146	14,848,858_C	actaaaagccatgtatccatatttc	At2g35250																	2.35
2	CS71115	CR668	15,301,478_W	attgttgcaaacaaacaaatgaact	At2g36470	At2g36480
2	CS71116	CG637	15,436,302_C	gatcggtatcaataatgaaagaaaa	At2g36810															CG637	CG637
2	CS71117	CR841	16,251,113_C	caatttgttgagatgggatcaaatt	At2g38920	At2g38940														2.36		CR841
2	CS71118	CG951	16,663,782_C	aaaccgatgaatgataactgcgatg	At2g39930																CG951
2	CS72848	CR1590	16,745,785_W	cacatataacataacgttactatta	At2g40100																2.38
2	CS71119	CR1117	17,170,719_C	aatattgaaactttatatatttctt	At2g41190	At2g41200														CR1117		CR1117
2	CS71120	CR1145	18,556,060_C	acagtggtgctatgtcccttaagtg	At2g44980																CR1145	2.37
2	CS71121	CR11	18,705,951_C	tttgcttaatcagtgatgatgattc	At2g45400									CR11	CR11
2	CS71122	CR1316	18,733,053_C	caaccgtaaaacagagtataaaagc	At2g45440	At2g45450
2	CS71123	CG763	18,834,132_C	ctggagaacaaaaccctaccagaca	At2g45710	At2g45720
2	CS71124	CG404	19,103,853_C	tactttttattgttcgttttctctt	At2g46520	At2g46530																CG404
Chromoome 3
3	CS72855	CR1604	38,638_C	gatggttatttttaaggaatggaaa	At3G01100
3	CS71125	CG465	45,383_C	atttaggttgctcgtgcttcggctt	At3g01130								CG465	CG465
3	CS71126	CR1118	90,264_W	agtatcttactgtaatcctttttat	At3g01290	At3g01300							3.17	3.18	CR1118
3	CS71127	CG211	130,439_W	tgaccatgtcttcaagaagtggtta	At3g01345		CG211	CG211	CG211	CG211					3.19	CG211
3	CS71128	CG821	258,708_C	aaaaattggatttctattaagaaca	At3g01690	At3g01700	3.11	3.1	3.2	3.12						3.20
3	CS71129	CR921	672,397_C	atgctcgaaactcggttcttgattg	At3g02980	At3g02990								CR921			CR921
3	CS71130	CR1110	707,793_W	aagaaatacaagatttaaatctgct	At3g03100								CR1110				3.21
3	CS71131	CG834	738,368_C	aatattaatttgacgtttcccttgt	At3g03200										CG834
3	CS71132	CR92	1,171,464_W	gtcttatgactcttatctttctatc	At3g04410	At3g04420										CR92		CR92
3	CS72853	CR1599	1,264,540_C	attttcataactagctagacaaatt	At3g04650													3.22
3	CS71133	CR826	1,479,556_W	aaaagaaaaaagagctctcggagat	At3g05210
3	CS71134	CR627	1,496,828_C	acaactgaacaagaagataacagca	At3g05250														CR627
3	CS71135	CG446	1,593,406_C	tatataacaagggtttttggcacgt	At3g05490	At3g05500										CG446	CG446		3.23
3	CS72842	CR1537	1,703,401_C	gccattgcaaatccgtttcttgaac	At3g05746	At3G05750										3.24
3	CS71136	CG50	2,528,742_C	ttggctcatagaagtagttgcctca	At3g07930	At3g07940					CG50	CG50					CG50	CG50	CG50
3	CS71137	CR631	3,025,689_C	caaggctaaatctccaggacagagc	At3g09850					CR631	3.3	3.4				CR631	3.25
3	CS71139	CG588	3,128,545_W	agtgaattaaagaagtacaatgaaa	At3g10116	At3g10120
3	CS71140	CG21	3,280,460_C	aatatatgtttaaaacaaaattaat	At3g10520	At3g10525												CG21
3	CS71141	CR352	3,300,254_W	ttaatcgaacgtggagcacaattcg	At3g10560												CR352	3.26
3	CS71142	CR923	3,322,122_C	atttacctcggttgtacaaagcggc	At3g10630
3	CS72810	CG919	3,365,285_W	tttcacgtttgatcgaattgcttgt	At3g10740												CG919
3	CS71143	CR1420	3,493,180_W	tcaatgatgaaaccatactgtccat	At3g11150												3.27		CR1420
3	CS72860	CR1638	4,037,189_W	tcaagaagaaaaaatgcagaagaca	At3g12700														3.51
3	CS71144	CR73	4,330,342_C	ttagtcggtttcggtaagtggtgta	At3g13330	At3g13335			CR73			CR73	CR73				CR73	CR73		CR73
3	CS71145	CR796	4,497,686_C	aatagatttaggaaatttttgaaga	At3g13724	At3g13730							3.6							3.28
3	CS71146	CR56	4,740,224_C	acgcaaagccttgtagagtccactt	At3g14230	At3g14240		CR56			CR56			CR56
3	CS71147	CR1120	5,351,946_C	taatcttttatgaccattttaggat	At3g15820									3.5							CR1120
3	CS71148	CG310	5,440,370_C	cataaaataatgttcactttcggtt	At3g16030														CG310		3.29
3	CS71149	CG24	5,603,768_W	atatggataagtttcttacttctct	At3g16480	At3g16490														CG24		CG24
3	CS71150	CG205	5,821,599_W	tttaaaatttttggtaactacgtaa	At3g17070																	3.30
3	CS71151	CG311	6,067,934_W	acttgattatttatagaaaatcacg	At3g17730	At3g17740
3	CS72829	CG991	6,264,102_W	ttttgtaaaggctaatcttggtcct	At3g18270																CG991
3	CS71152	CG10	6,457,489_C	cgatttctctcaattagggttctga	At3g18750								CG10	CG10	CG10
Wrong location	CS71153	CR874	6,506,605_W	cacactaccactctaccaattttgc	At3g18860										3.8
3	CS71154	CG670	6,521,766_W	acaatacaggagcagcttccaaatg	At3g18910
3	CS71155	CR1375	6,554,503_W	aatggtcacctgaaatgagaagggt	At3g19000
3	CS71156	CR1045	6,761,383_W	ccacctggcccgagaaaactgtagt	At3g19500	At3g19508															CR1045	CR1045
3	CS71157	CG431	6,843,307_W	taagtcaaatcgggccttttctagc	At3g19690	At3g19700															3.31
3	CS71158	CG521	7,256,475_W	ctgataaatgtgatttgatagataa	At3g20750	At3g20760																CG521
3	CS71159	CG43	8,017,809_C	acaatgattgattctcacagtcctt	At3g22660	At2g28360														CG43	CG43	3.32
3	CS71160	CR729	8,072,294_C	atagataaccttacaaattaactgg	At3g22810	At3g22820	CR729									CR729				3.52	CR729	CR729
3	CS71161	CG396	8,077,488_W	atttgtttgtgcgctgctcaaaacg	At3g22820	At3g22830										3.13					3.33
3	CS71162	CG739	8,144,588_C	aaagacagacttttctcatgcaatg	At3g22961	At3g22968
3	CS71163	CG654	8,298,846_C	gatctgacactcgactgtaagaagt	At3g23240	At3g23245																CG654
3	CS71164	CR1267	8,743,242_W	tccacttagagccgtagaagagcta	At3g24190															CR1267		3.34	CR1267
3	CS72837	CG1026	8,986,977_C	gtttcaccacaattgtgcacatgat	At3g24620	At3g24630															CG1026		3.53
3	CS71165	CR1076	9,417,490_W	gtaattttagtttttatttaattga	At3g25790	At3g25795															CR1076	CR1076
3	CS71166	CR1109	9,665,597_W	aatatattgaatctcctctctcttc	At3g26390	At3g26400															3.35
3	CS71167	CG17	9,741,508_C	gtattctaatatcatttgctgtcca	At3g26530	At3g26540								CG17
3	CS72816	CG931	9,946,151_W	aaaaccaggtctaaaatgtactaaa	At3g26980									3.9									CG931	CG931
3	CS71168	CG906	10,318,203_C	aataagtgtgcaaaattatttgtta	At3g27820	At3g27825										CG906					CG906	CG906		3.54
3	CS71169	CG437	10,934,456_W	acctctataccaaaaataaaataaa	At3g28918	At3g28920																3.36
3	CS71170	CR1004	10,960,795_C	tatacaacaagaataaatacatcac	At3g28930																			CR1004
3	CS71171	CR1121	11,132,015_C	ctctgcgtcacctacgagttggaaa	At3g29160	At3g29170															CR1121	CR1121	3.38
3	CS71172	CR880	12,643,363_W	taataaaagcgtcaggcttagggta	At3g30859	At3g30867															3.55		CR880
3	CS72803	CG912	13,809,565_C	ttctgatgggatccagtgcattaat	At3g33069	At3g33080															CG912	CG912	CG912
Centromere																						3.39
3	CS71173	CR55	15,980,483_W	ttgttttcatgtgtttttgtacctg	At3g44290	At3g44300								CR55	CR55	CR55						CR55
3	CS71174	CG811	16,121,666_W	attaacaaaacgtttgtgggaggct	At3g44530	At3g44540										3.14
3	CS71175	CG329	17,200,480_C	tcctcatgcaatgcattagatgagc	At3g46690	At3g46700									CG329	CG329						CG329
3	CS71176	CG520	17,452,950_C	accaaacgaaacaaccattatacat	At3g47360										3.15							3.40	CG520
3	CS71177	CR1041	18,080,606_C	gtctcttgtttgataggacctggaa	At3g48770																		3.41	CR1041
3	CS71178	CR1437	18,145,873_C	gttatttaaaaagagagacggttgt	At3g48940	At3g48950																CR1437		3.42	CR1437
3	CS71179	CR895	18,751,094_C	ttaaaaacaatcctaagccaaggtt	At3g50520	At5g50530																	CR895		3.43	CR895
3	CS72813	CG925	19,199,320_C	ccgaagattgaacttcaatgctcca	At3g51760																			CG925	CG925	3.44
3	CS71181	CG650	19,802,350_C	tttctgatcatcttcctcccactct	At3g53410																				CG650	CG650
3	CS71182	CR903	19,898,699_C	actatatcaggctttaaacttcttc	At3g53680	At3g53690																		CR903	3.50
3	CS72844	CR1567	20,649,853_C	gatcacttgctagaatcaatagatc	At3G55660																			3.45
3	CS72817	CG932	21,049,086_C	tgtgtatttgatctcaagtcaacaa	At3g56860																		CG932
3	CS71183	CR1015	21,130,575_C	aagtaaatggccaagtcaacgaaac	At3g57090	At3g57100																	3.46		CR1015
3	CS72850	CR1593	21,405,548_W	accatttcaggtcaacattctcaac	At3g57790
3	CS71184	CR1330	21,463,843_C	ttccgcatcatatgctttgatgatg	At3g57960
3	CS71185	CG691	21,471,664_C	gcatttgtccacctttcattttaag	At3g57990	At3g58000																		CG691	CG691
3	CS71186	CG877	21,683,397_W	ttcttaacatttcatattaaagtct	At3g58620	At3g58630																			3.47
3	CS71187	CG365	22,160,674_W	agcttggttttctattacactaatt	At3g59980	At3g60000
3	CS71188	CR865	22,219,925_C	aaataactacgtactaaaaagtttt	At3g60140																		CR865
3	CS71189	CR1154	22,406,157_W	ggaacgcttaaaacacacatgaaga	At3g60613	At3g60620																		CR1154	CR1154
3	CS71190	CR992	22,511,739_W	taagctaaggcccagaaggactcca	At3g60920																			3.48
3	CS71191	CR1309	22,595,715_W	taaatctgaaccgcaccgacttgta	At3g61040
3	CS71192	CR1011	22,784,886_C	aagaagatattttgaagttttgatg	At3g61571	At3g61580
3	CS72804	CG913	22,853,491_W	atttgcttaccccataacattcttg	At3g61740																				CG913
3	CS72815	CG927	22,909,706_C	tagtatattcagttaaatttaaaat	At3g61880	At3g61890																		CG927	3.49
3	CS71193	CR389	22,974,799_W	actggacctggaatcttgagcatgg	At3g62030										CR389										CR389
Chromosome 4
4	CS71194	CR943	85,561_C	tgacgtcgacatgacacccatgtcc	At4g00200	At4g00210					CR943
4	CS71195	CR8	374,026_W	acaatatgtgcaattatttaaaaca	At4G00890		CR8	CR8			4.8
4	CS71196	CG873	376,780_W	tgatacaaatcgataaattaataag	At4g00890	At4g00891	4.1	4.2			CG873	CG873
4	CS71197	CR859	632,371_C	ggcttcaccttgtaacactctctgt	At4g01490							4.9
4	CS71198	CG490	998,987_C	aatatactttgaaacgaattagatg	At4g02280								CG490
4	CS71199	CG509	1,138,245_W	aaagtttttactttttgttcttaaa	At4g02590								4.10	CG509
4	CS71201	CR1130	1,586,387_C	ttgaaaagaaggtttcttcaaacaa	At4g03560	At4g03565						CR1130		4.11
4	CS72840	CR1535	2,181,828_C	catttgggcgcgcgcgttcaaactc	At4g04407	At4g04408
4	CS71202	CR909	2,332,577_C	tgtgtggtcagttttacgagaagga	At4g04630
4	CS72858	CR1628	2,381,455_W	cacacttaataaggaaaacaaatac	At4g04693	At4g04695							CR1628	CR1628	CR1628	CR1628
Centromere															4.32	4.12
4	CS72802	CG910	5,452,727_C	tcccgcataatcttacagcaatact	At4G08560										CG910		CG910
4	CS71203	CG350	5,503,814_W	tatcaattattctaagtattaaata	At4g08620											CG350	4.33	CG350
4	CS71204	CG15	5,980,742_W	tcgccggctgctacaacaaatcgag	At4g09432	At4g09440		CG15	CG15									4.13
4	CS71205	CR142	6,030,331_W	tagttttcaaattgcaaatcgtttt	At4g09530	At4g09540			4.3	CR142						CR142
4	CS71206	CG449	6,543,459_C	gtgaatccatcaaagacctttctct	At4g10590					4.4						4.14
4	CS71207	CR861	6,573,205_W	cagaagaaattagagattgctatta	At4g10640												CR861	CR861
4	CS71208	CG18	6,588,600_C	agtactcctcagagacgagattgaa	At4g10680	At4g10690
4	CS71209	CR1422	6,895,541_W	gataccactgcttttctgtgatatt	At4g11340												CR1422
4	CS71210	CG8	6,955,655_W	ttatcagcttctcaaggttttggtt	At4g11440		CG8									CG8	4.34	CG8	CG8
4	CS71211	CR836	6,978,303_W	gggggttcgaaacttggattcagtc	At4g11485	At4g11490												4.36	4.35
4	CS72862	CR1660	7,522,130_C	gttgacggcggtacggtatccaggg	At4g12800											CR1660			CR1660
4	CS71212	CR1305	7,544,169_C	caataaactaagcatagagaagtaa	At4g12870	At4g12880										4.16		CR1305	CR1305
4		CG1033	8,251,916_C	cgcaaatctccgcaaaatcttccct	At4G14340														4.17	4.2
4	CS72807	CG916	8,750,678_W	gttgccgaaaattctgtagcaaatg	At4g15320	At4g15330										CG916	CG916			CG916	CG916
4	CS71213	CR1108	9,875,815_C	tgatattaatgttgatcagtggtcg	At4g17765	At4g17770												CR1108		CR1108	4.19
4	CS71214	CR1279	10,825,656_C	aaccacaactaaaccaagtatatac	At4g19970	At4g19980												4.21		CR1279
4	CS71215	CR3	11,440,981_W	aattgttgcttctttttctttcttt	At4g21500				CR3		CR3									4.23	CR3
4	CS71216	CG409	11,699,277_C	tccattggagatgcttttagttctt	At4g22070	At2g22080					4.5
4	CS71217	CG2	11,872,893_W	gatatgaagctttcttttgggagag	At4g22540	At4g22545				CG2		CG2						CG2		CG2
4	CS71218	CG604	11,951,719_C	ttctgtaaatctgtaataatgtgac	At4g22750							4.6
4	CS71219	CG513	12,137,086_C	ccgagaagtattttatgtttgatgt	At4g23170	At4g23180													CG513
4	CS72832	CG999	12,264,202_C	tgaaaccagcattgtaggatgagac	At4g23496	At4g23500
4	CS72808	CG917	12,297,583_C	tgttgaagacgtctatattgatctc	At4g23560	At4g23570
4	CS71220	CG262	12,337,463_W	gttttgttttggttgatgagatacc	At4g23680	At4g23690												CG262
4	CS71221	CR1086	12,660,609_C	tattacggtacctaacaagtcacat	At4g24500	At4g24510												4.25
4	CS71222	CG29	12,727,651_C	atatcaacatttttgctacggaagg	At4g24660	At4g24670					CG29		CG29						CG29
4	CS71223	CR800	13,192,747_C	tggctccggcggcggcggaatcaaa	At4g25990								4.7					CR800	4.26
4	CS71224	CR1107	13,813,834_W	ctggccccatgaccataaataagta	At4g27657															CR1007
4	CS72846	CR1578	14,351,320_C	ttgagaaacaattcttaaaggaagc	At4g29120															4.37
4	CS71225	CR1394	14,380,651_W	tgcaagagactattttgtaaacaac	At4g29150	At4g29160													CR1394		CR1394
4	CS71226	CG864	14,954,316_W	agagatccaattaaaagagcaatcc	At4g30640	At4g30650														CG864	4.27
4	CS71227	CG486	15,098,170_W	cctttttgagtttcaatctctgaga	At4g30990	At4g30993
4	CS71228	CR998	15,209,308_C	cctgtccggtgagctagctgacttt	At4g31340	At4g31350
4	CS71229	CR1452	15,399,547_C	ttggataatagggtttgtgtactta	At4g31820	At4g31830														CR1452
4	CS71230	CG507	15,542,832_W	ctaaatatatgcagaaggagcctca	At4g32180															4.29	CG507
4	CS71231	CR1135	15,895,198_W	ttatgagccattacgaagatgctgc	At4g32920
4	CS72835	CG1020	16,460,866_C	tgagtggttttgtccggtttaaatc	At4g34420	At4g34430														CG1020	CG1020
4 variable	CS72809	CG918	16,951,319_W	tgatttttattctttttgtcaagaa	At4G35780	At4G35783															4.3
4	CS71232	CR1364	17,319,015_C	atttgcaaatagtaattaactaatt	At4g36740	At4g36750
4	CS71233	CG753	17,649,518_W	acctaattatccggaataaatgatt	At4g37560	At4g37570																CG753
4	CS71235	CR1092	17,743,599_W	attaattgcatcgaaaatgtggttt	At4g37750	At4g37760															CR1092	4.31
4	CS71236	CG488	18,150,956_C	gtatgggaccataatgctatctccg	At4g38930
4	CS71237	CR180	18,152,463_C	ttatagtttctaatctaaatcagat	At4g38932							CR180	CR180
4	CS71238	CR1451	18,296,565_W	ctctctttgtatatacatacaattg	At4g39345	At4g39350																CR1451
Chromosome 5
5	CS71240	CG45	86,161_W	tgtattattaatgtacaaaatcccg	At5g01215		CG45	CG45						CG45	CG45
5	CS72822	CG954	103,521_W	atgatcctgattggtttagtcgtct	At5g01250		5.1	5.8						5.54	5.20
5	CS71241	CR1000	126,088_W	tcagcattttctagacaactttttc	At5g01310				CR1000	CR1000
5	CS71242	CG506	445,423_C	acatgtgcatcatgcatccattttc	At5g02220	At5g02230			5.19	5.9
5	CS72841	CR1536	635,9194_W	gcctaatatgtcggcccatctaaag	At5g19030	At5g19040
5	CS71243	CR775	657,523_W	tttgttgttcttattgtcaataacc	At5g02860	At5g02870					CR775			CR775		CR775
5	CS72834	CG1017	677,109_W	cccgccaaaacatgataactggcga	At5g02910						5.4					5.21
5	CS71083	CG977	968,026_W	acttccctacttaaaatgaggagac	At2g03200	At2g03210
5	CS71244	CR906	992,521_C	atatatgctatgagtttaatgaaat	At5g03760	At5g03770									CR906		CR906
5	CS71245	CR651	1,167,723_W	gcaaaggtaatcaaaataggtcgat	At5g04235												5.22
5	CS71246	CG49	1,307,945_W	tcactgagattaattcttcagactc	At5g04550	At5g04560										CG49		CG49
5	CS71247	CR947	1,483,635_C	cttgtagacttttaatgcagttaac	At5g05025	At5g05030												5.23	CR947
5	CS71248	CG1029	1,539,007_C	gaccaatacttaaaagtttcaacac	At5g05180	At5g05190													5.24
5	CS71249	CG373	1,607,797_C	tcctaatgggatctcaccatttttt	At5g05435
5	CS72852	CR1597	1,684,117_W	ttactagatgaagacttttcttttc	At5g05630	At5g05640														CR1597
5	CS71250	CG345	2,076,237_W	ttaattatctcagtttttgttttaa	At5g06710	At5g06720											CG345			5.25
5	CS71251	CG14	2,855,497_W	tgtctcaacactatgatttttgtat	At5g08760	At5g08770					CG14	CG14
5	CS71252	CR1156	2,874,982_W	agttttttgggaaggtaaatattct	At5g09240	At5g09250						5.6						CR1156			CR1156
5	CS71253	CG892	3,078,592_C	ttcatatagagagactcgggtgatt	At5g09870	At5g09876													CG892	CG892	5.26	CG892
5	CS71254	CG738	3,592,092_C	agtttcaacattctcagtcaatgga	At5g11250																CG738	5.27
5	CS71255	CR41	4,735,563_C	taattaatagggctattgattatca	At5g14690	At5g14700	CR41						CR41	CR41							CR41	CR41
5	CS71256	CG473	4,772,209_W	ctgaatgaaagaaacaactgtgagt	At5g14760	At5g63070			CG473				5.2	5.3							5.28
5	CS72821	CG948	4,902,397_C	tttgtttaattgattaactacagct	At5g15120	At5g15130
5	CS71257	CG767	5,240,098_C	tggggactggtgagacttgatgaaa	At5g16030																	CG767
5	CS71258	CG408	5,841,871_W	ttttgtgaatattttatataataca	At5g17710																	5.29
5	CS71259	CG719	5,915,491_W	cccttttgttgggatgtatcatgac	At5g17880	At5g17890															CG719
5	CS71260	CR51	5,980,493_C	gtttcacaacaagcatacggttttc	At5g18065	At5g18070						CR51			CR51
5	CS71261	CG495	6,043,335_C	ttagtcgaattattgttagctaaat	At5g18270	At5g18280									5.7								CG495
5	CS72861	CR1645	6,274,480_W	tttgtgcttagaaagcgtcatcaag	At5g18820	At5g18830																CR1645	5.55
5	CS71262	CR1082	6,501,045_C	cccataatgcaaactcattttccca	At5g19310			CR1082								CR1082	CR1082								5.31
5	CS71263	CG855	6,585,030_W	ttttaactaaatgacactgaatttt	At5g19510	At5g19520										5.1	5.11							CG855	CG855
5	CS71265	CR1336	7,987,368_W	cattgatttattgttggcgtttaca	At5g23680	At5g23690																CR1336	CR1336	5.56	CR1336
5	CS71266	CG41	8,225,865_C	cccatttttacttcttcctgttcct	At5g24210	At5g24220								CG41	CG41			CG41				5.32
5	CS72859	CR1635	8,515,260_W	tggataatcacacagctaaagacat	At5g24800													5.5					CR1635	CR1635
5	CS71267	CG859	8,616,077_W	caccgtaccggaatggataaccgaa	At5g25010																		5.33
5	CS71268	CG4	8,647,153_C	gggatttgttggattattagcgatt	At5g25090					CG4			CG4									CG4
5	CS71269	CG455	9,321,187_C	taagtctaatactataagaaaaaca	At5g26670	At5g26660
5	CS71270	CG629	9,486,283_C	tttatttatttagtgcatagtcttt	At5g26960
5	CS71271	CG597	9,890,330_C	atcatgatctagaaactcatttggt	At5g27882																		CG597
Centromere
5	CS71272	CG358	13,229,304_W	agatacatttttagccacctaaata	At5g34925											CG358			CG358				CG358
5	CS71273	CG445	13,470,052_C	taagcatgatgttctcagagaatgg	At5g35205												CG445		5.12	CG445			5.34
5	CS71274	CG293	14,594,802_C	caaaaaatatcatttaatatgtgaa	At5g36940	At5g36950														5.13
5	CS72828	CG988	14,876,761_C	tgtttaccattttcttttgaagtca	At5g37476
5	CS71275	CG16	15,254,136_W	tctactagaacatacatcatttttg	At5g38200	At5g38210																		CG16
5	CS72833	CG1015	16,430,598_W	tatattttttgcatgcttttttgaa	At5g41030	At5G41040																		5.36
5	CS71276	CG736	16,734,238_W	ggataaatccgtaaaggttggatcg	At5g41800
5	CS71277	CR29	16,780,239_C	ttgagcgaagtaagcgacgactcgc	At5g41920													CR29					CR29	CR29	CR29	CR29
5	CS71278	CG348	16,902,440_W	ctcttgcgtgtccgctagtatcacg	At5g42265	At5g42270																			5.37	5.38
5	CS71279	CG687	17,027,961_C	ggacttacacataaactattttcta	At5g42580	At5g42590
5	CS71280	CG440	17,421,958_C	gcataaaagaacataaaagctccat	At5g43380	At5g43390
5	CS71281	CG621	17,850,058_W	gaccatgagggaatttcgcattctc	At5g44310	At5g44313																			CG621
5	CS71282	CG518	18,678,795_W	taaccattgaaaagtttccaagact	At5g46050																				CG518	CG518
5	CS71283	CG827	19,249,677_W	ttaataacatgtaaggataagaatc	At5g47450	At5g47455																			5.39
5	CS71284	CG605	19,327,782_C	aaaatgataaatcttcccaacggaa	At5g47690	At5g47700																				CG605
5	CS71285	CG718	20,340,975_W	aaaaagtaaaaatggaagaagctaa	At5g49990																					5.40
5	CS71286	CR39	20,491,443_C	taaaatatgattacacatgtttcaa	At5g50335	At5g50340												CR39	CR39	CR39					CR39	CR39	CR39
5	CS71287	CR1391	20,932,042_C	agaggacctctgagtttaacttaaa	At5g51530	At5g51540												5.14									5.41
5	CS71288	CR983	21,340,127_C	aaggtcatggtaattgtcaattggg	At5g52580																					CR983
5	CS71289	CG326	21,542,180_W	tcttatgttggtgaaacatcctttg	At5g53130	At5g53135													CG326	CG326						5.42	CG326	CG326
5	CS71290	CG250	21,572,239_W	atacagaggaaaacatagcacttcc	At5g53180	At5g53190													5.15	5.16	CG250	CG250						5.43
5	CS71291	CR58	21,803,754_C	taactagatccacccacagtcggtc	At5g53700	At5g53710															5.17	5.18					CR58
5	CS71292	CR1046	21,822,313_C	aaagtatcgtataaaaaagttgatt	At5g53750	At5g53760																					5.44
5	CS72854	CR1603	22,170,459_W	atattcttcttgatagtcttgttat	At5g54570	At5G54580																						CR1603	CR1603
5	CS71293	CG720	22,522,561_W	tggacaacatggaaagcttggattc	At5g55600																					CG720			5.52
5	CS72847	CR1584	22,564,482_C	tcgaaagaactctgttttatcttca	At5g55740
5	CS71294	CG19	22,594,347_C	ctcaatttgactcacccactatggt	At5g55820	At5g55830																					CG19	CG19
5	CS71295	CR1144	22,930,321_W	tttgaacatgtgtaaattgtaataa	At5g56640	At5g56650																						5.45
5	CS71296	CR876	22,955,649_W	gcggagagagcgatacacaagagag	At5g56740
5	CS71297	CG354	23,038,968_W	ctaaactctaaccaatcaatgcgat	At5g56960																								CG354
5	CS71298	CR1445	23,221,364_C	aaaatgctaatcttgaagttaatgc	At5g57330	At5g57340
5	CS71299	CR1114	23,415,403_C	cgtgggacaagtagggttttaggtt	At5g57790	At5g57800																							CR1114
5	CS71300	CR1081	23,501,247_C	atttccttataaagaacagaatctc	At5g58070																							CR1081	5.46	CR1081
5	CS71301	CG668	24,115,449_W	agcgtataatagatagatcataaat	At5g59860	At5g59870																								5.47	CG668
5	CS71302	CG608	24,596,395_W	aattcgaaagggatctgccttctga	At5g61140																								CG608	CG608	5.48
5	CS71303	CG241	25,114,537_C	atacataaacccaattgaatgaatc	At5g62560	At5g62570												CG241
5	CS71304	CR59	25,204,540_C	ttttatttgtgtatgcatgtataat	At5g62750	At5g62760																								CR59	CR59
5	CS71305	CG454	25,298,699_W	tctacgtactaatattacttgggaa	At5g63065																								CG454	5.49
5	CS72851	CR1596	25,532,301_W	taattattcattaccaaatgcatca	At5g63800																								5.53
5	CS71306	CG769	25,742,640_W	gaacgatgcgaggtactttgattgg	At5g64380																									CG769	CG769	CG769
5	CS71307	CR1372	26,014,188_W	acgccaacggatatttatggatctg	At5g65120																										5.51	5.5
5	CS71308	CR886	26,124,475_W	gttgatagttgataataaatactga	At5g65380
5	CS71309	CR911	26,171,385_C	tcaccatcactaatttagacttggg	At5g65460	At5g65470																							CR911
5	CS71310	CR106	26,333,257_C	ctagaaaacgatcaaataaattttg	At5g65800	At5g65810														CR106		CR106										CR106
5	CS71311	CR715	26,684,741_C	acaaaagacacaacctaccatacta	At5g66817	At5g66820													CR715		CR715										CR715
*If only one gene is indicated, the transgene is inserted in this gene
